# Supplementary material for: The Source of Rag5-Mediated Resistance to Soybean Aphids Is Located in the Stem
Source: Front Plant Sci. 2021 Jul 16;12:689986. doi: 10.3389/fpls.2021.689986 (PMC8322969; doi:10.3389/fpls.2021.689986)
Supplement: Supplementary file 2 [file Data_Sheet_2.xlsx]

## Sheet: S1. Transitional Probabilities
Table S1. Transitional events observed for each waveform in aphids feeding from whole plants and detached leaves of Williams 82 and PI 567301B. P-values that are in bold and italics represent values that are significantly different.
Transitions	WHOLE PLANT					DETACHED LEAF
	Williams 82	PI 567301B	P-value	df*	F-value	Williams 82	PI 567301B	P-value	df*	F-value
Total transitions	284.6 ± 40.2	301.7 ± 27.5	0.482	1,36	0.5	243.9 ± 29.9	270.2 ± 32.2	0.632	1,41	0.23
NP to C	33.4 ± 6.4	32.9 ± 4.3	0.518	1,36	0.43	15.2 ± 2.3	20.9 ± 3.8	0.517	1,41	0.43
C to NP	34.5 ± 6.6	31.9 ± 4.3	0.699	1,35	0.15	15.2 ± 2.3	20.2 ± 3.8	0.7	1,40	0.15
C to pd	102.7 ± 15.8	110.4 ± 11	0.566	1,36	0.33	98.7 ± 13.2	108.2 ± 12.7	0.565	1,41	0.34
pd to C	102.8 ± 15.8	110.4 ± 11	0.566	1,36	0.33	98.6 ± 13.1	108 ± 12.8	0.573	1,41	0.32
C to E1	3.0 ± 0.5	3.5 ± 0.6	0.777	1,27	0.08	3.4 ± 0.5	2.7 ± 0.5	0.222	1,39	1.54
E1 to C	2.0 ± 0.4	2.9 ± 0.5	0.21	1,21	1.67	2 ± 0.3	2.2 ± 0.7	0.492	1,20	0.49
E1 to E2	2.6 ± 0.9	2.3 ± 0.6	1	1,21	0	4 ± 0.5	2 ± 0.2	0.001	1,37	14.46
E2 to E1	2.6 ± 0.9	2.2 ± 0.6	0.878	1,22	0.02	4 ± 0.5	2 ± 0.2	0.001	1,37	14.46
E2 to C	1.8 ± 0.4	1.5 ± 0.2	0.898	1,18	0.02	2.3 ± 0.3	1.7 ± 0.2	0.24	1,26	1.45
C to G	1.9 ± 0.3	3.7 ± 1	0.056	1,28	3.98	2 ± 0.4	2.3 ± 0.5	0.864	1,26	0.03
G to C	1.9 ± 0.3	3.5 ± 1.1	0.343	1,26	0.93	1.9 ± 0.3	2.1 ± 0.4	0.963	1,28	0
C to F	3 ± 0.7	3.7 ± 1	0.571	1,13	0.34	3.5 ± 1.2	2.7 ± 0.8	0.54	1,8	0.41
F to C	2.7 ± 0.7	3.7 ± 1	0.399	1,14	0.76	3.5 ± 1.2	2.7 ± 0.8	0.54	1,8	0.41
* the degrees of freedom for the different transitions varies since the transitions obsevered varied depedning on the waveforms.

## Sheet: S2. EPG Parameters
	Table S2. Results for Electrical penetration graph (EPG) parameters measured for aphids feeding on whole plants and detached leaves of Williams 82 and Rag5-containing PI 567301B. Table displays the EPG patrameter assessed, the definition of the parameter, the unit of measurement and the plant tissue/layer and experiment involved. Results are displayed as means and standard error of mean (SEM) for…
	EPG Variables	Definition	Unit	Related to	Experiment	WHOLE PLANT							DETACHED LEAF
						Average		SEM		P-value	F-Statistic		Average		SEM		P-value	F-Statistic
						Williams 82	PI 567301B	Williams 82	PI 567301B		df	F-Value	Williams 82	PI 567301B	Williams 82	PI 567301B		df	F-Value
1	n_Pr.1E1	Number of probes to the 1st E1 (including the probe of the 1st E1)	number	Epidermis and mesophylll	Plant acceptability	16.5714	11.2667	3.86832	2.83426	0.466	1,27	0.55	6.5	8.77273	1.33149	1.52459	0.262	1,38	1.3
2	s_1Pr	Duration of 1st probe	minutes	Epidermis and mesophyll	Plant acceptability	34.3463	6.05018	24.9527	3.35382	0.208	1,36	1.64	44.2478	32.8563	22.3152	12.6435	0.811	1,41	0.06
3	s_2Pr	Duration of 2nd probe	minutes	Epidermis and mesophyll	Plant acceptability	5.81899	12.5141	1.80567	6.69226	0.905	1,35	0.01	46.4349	12.2708	26.7901	6.28568	0.433	1,40	0.63
4	mnt_E1inPr*1	Duration of the shortest C wave before E1	minutes	Epidermis and mesophyll	Plant acceptability	23.8057	41.6719	6.62498	20.8008	0.899	1,27	0.02	48.3783	26.519	14.6908	5.78105	0.247	1,38	1.38
5	s_2np	Duration of the second nonprobe period	minutes	Epidermis and mesophyll	Plant acceptability	8.17825	1.98232	2.72315	0.359035	0.165	1,35	2.01	4.99161	3.32977	2.68243	1.12742	0.51	1,40	0.44
6	n_F	Number of F	number	Epidermis and mesophyll	Plant acceptability	1.31579	1.36842	0.452754	0.547245	0.713	1,36	0.14	0.75	0.73913	0.383028	0.32191	0.773	1,41	0.08
7	s_F	Total duration of F	minutes	Epidermis and mesophyll	Plant acceptability	26.9121	59.5	12.6137	31.7073	0.331	1,14	1.01	24.2116	20.2375	13.512	9.01511	0.594	1,10	0.3
8	a_pd	Mean duration of pd	minutes	Epidermis and mesophyll	Plant acceptability	0.0959192	0.0994225	0.00440602	0.00663678	0.808	1,26	0.06	5.97476	5.80326	0.282025	0.321266	0.84	1,41	0.04
9	a_F	Mean duration of F	number	Epidermis and mesophyll	Plant acceptability	8.27437	16.8115	3.33579	5.69122	0.195	1,14	1.85	14.3937	12.5108	10.4175	6.21498	0.821	1,10	0.05
10	s_np.1E	Duration of nonprobe period before the first E	minutes	Epidermis and mesophyll	Plant acceptability	143.826	93.1416	27.2796	23.6158	0.135	1,36	2.34	81.8609	36.0792	19.1146	8.32586	0.082	1,38	3.2
11	n_pd/n_Pr	Average number of pd per probe	number	Epidermis and mesophyll	Plant acceptability	4.99735	4.21523	1.12707	0.642889	0.954	1,36	0	9.3641	7.69094	1.74474	0.941619	0.83	1,41	0.05
12	t_1Eexp	Time to 1st E from 1st probe (time from 1st probe to the end of EPG recording if E is missing)	minutes	Epidermis and mesophyll	Plant acceptability	226.177	201.183	40.9017	42.5701	0.557	1,36	0.35	172.969	140.016	31.6659	22.7968	0.667	1,41	0.19
13	t_1EinPr	Time to 1st E from the beginning of that probe (missing data if E is missing)	minutes	Epidermis and mesophyll	Plant acceptability	28.2648	47.555	7.48858	20.9681	0.799	1,27	0.07	62.8325	34.5767	15.1979	5.82657	0.152	1,38	2.14
14	a_G	Mean duration of G	minutes	Xylem	Plant acceptability	43.8979	24.4914	19.96	6.2119	0.61	1,28	0.27	62.7436	62.2997	17.9934	16.5421	0.777	1,28	0.08
15	n_Pr.after1E*2	Number of probes after 1st E	number	Phloem	Plant acceptability	12.6842	18.3158	4.12881	4.05377	0.181	1,36	1.86	6.85	11.0435	1.70336	3.37772	0.787	1,41	0.07
16	n_lE1followedbyE2*3	Number of E1 (longer than 10 minutes) followed by E2	number	Phloem	Plant acceptability	0.105263	0.210526	0.0723352	0.0960917	0.387	1,36	0.77	0.25	0.26087	0.12301	0.11277	0.906	1,41	0.01
17	n_sgE1	Number of single E1	number	Phloem	Plant acceptability	1.21053	1.84211	0.311373	0.441046	0.386	1,36	0.77	0.9	1	0.260566	0.387553	0.801	1,41	0.06
18	d_1E	Duration of 1st E	minutes	Phloem	Plant acceptability	41.0166	12.0226	30.1696	5.23941	1	1,27	0	24.0452	66.0477	9.74434	24.173	0.391	1,38	0.75
19	%_E1/E12	Contribution of E1 to phloem phase (%)	percentage	Phloem	Plant acceptability	53.5202	56.4877	9.47075	9.73949	0.915	1,27	0.01	26.0943	19.8849	6.32041	5.37168	0.341	1,38	0.93
20	d_E1followedby1sE2	Duration the E1 followed by first sustained E2 (>10 min)	minutes	Phloem	Plant acceptability	3.19033	2.40636	0.97519	0.406291	0.765	1,10	0.09	7.58396	6.0595	3.82294	2.01871	0.724	1,31	0.13
21	d_E1followedby1E2	Duration the E1 followed by the first E2	minutes	Phloem	Plant acceptability	4.01285	7.4554	1.60387	3.95348	0.634	1,21	0.23	6.32058	5.43715	3.4234	1.8209	0.741	1,36	0.11
22	E2index	Potential E2 index	percentage	Phloem	Plant acceptability	27.5352	22.6645	11.0134	8.92362	0.882	1,21	0.02	50.9195	49.3762	8.6155	8.38541	0.908	1,36	0.01
23	s_E1followedbyE2	Total duration of E1 followed by E2	minutes	Phloem	Plant acceptability	8.84374	14.1133	2.99082	4.46978	0.592	1,21	0.3	19.0506	9.53777	5.43625	2.24999	0.355	1,31	0.88
24	s_sgE1	Total duration of single E1	minutes	Phloem	Plant acceptability	8.57303	12.6816	3.0563	3.49705	0.097	1,21	3.01	4.45137	5.24497	2.5377	1.84027	0.638	1,17	0.23
25	s_E12	Total duration of E1 followed by E2 and E2	minutes	Phloem	Plant acceptability	97.0234	45.4923	44.356	9.33554	0.953	1,21	0	154.596	156.003	28.1349	28.0752	0.874	1,36	0.03
26	a_E1	Mean duration of E1	minutes	Phloem	Plant acceptability	4.34989	7.73159	1.14549	2.83529	0.953	1,21	0	8.11105	5.97735	3.29354	1.67805	0.979	1,38	0
27	a_E2	Mean duration of E2	minutes	Phloem	Plant acceptability	63.4966	19.0457	39.075	7.21453	0.953	1,21	0	49.5591	93.8663	13.0125	23.2274	0.264	1,36	1.29
28	n_C	Number of C	number	All tissues	Plant acceptability	37.9474	39.1053	6.42249	4.34472	0.306	1,26	1.08	20.45	25.4348	2.71203	3.8968	0.649	1,41	0.21
29	n_bPr	Number of short probes (>3 minutes)	number	All tissues	Plant acceptability	25.8947	21.1053	6.11388	3.55483	0.864	1,26	0.03	9.3	13.1304	1.78163	3.16497	0.876	1,41	0.02
30	n_Np	Number of np	number	Epidermis	Plant acceptability	33.8947	33.1579	6.5095	4.2942	0.537	1,26	0.39	16.25	21.5217	2.54214	3.77995	0.541	1,41	0.38
31	a_C	Mean duration of C	minutes	All tissues	Plant acceptability	6.14271	6.54533	1.10229	0.698771	0.28	1,36	1.21	8.93994	8.58015	1.26006	0.827243	0.502	1,41	0.46
32	s_nE	Total duration of no phloematic phase	minutes	All tissues	Plant acceptability	397.031	433.347	35.5279	8.64562	0.551	1,27	0.36	316.616	327.472	30.5198	27.4016	0.729	1,38	0.12
33	a_Np	Mean duration of np	minutes	All tissues	Plant acceptability	11.1247	6.79764	3.04346	1.26989	0.678	1,36	0.18	16.6435	6.89942	7.46834	2.24045	0.037	1,41	4.66
34	t_1sE2.rec	Time to 1st sustained E2 (10 minutes) from start of EPG (total duration of EPG recording if E is missing)	minutes	All tissues	Plant acceptability	398.336	422.623	33.0695	26.8967	0.935	1,36	0.01	293.062	264.54	33.3108	33.3134	0.493	1,38	0.48
35	t_1sE2.exp	Time to 1st sustained E2 (10 minutes) from 1st probe (time from 1st probe to the end of EPG recording if E is missing)	minutes	All tissues	Plant acceptability	381.419	407.648	36.263	26.8893	0.538	1,36	0.39	270.589	259.754	35.3313	33.1775	0.82	1,38	0.05
36	t_1sE2inPr	Time to 1st sustained E2 (10 minutes) from the beginning of that probe (missing data if E is missing)	minutes	All tissues	Plant acceptability	56.4386	96.3075	21.0465	46.5203	0.653	1,10	0.21	54.4596	57.2976	8.71049	9.99375	0.916	1,38	0.01
37	t_1E2.exp	Time to 1st E2 from 1st probe (time from 1st probe to the end of EPG recording if E is missing)	minutes	All tissues	Plant acceptability	320.603	341.471	40.1064	32.8721	0.989	1,36	0	225.854	196.278	33.8154	27.3184	0.549	1,38	0.36
38	t_1E2inPr	Time to 1st E2 from the beginning of that probe (missing data if E is missing)	minutes	All tissues	Plant acceptability	53.1723	89.3277	14.2335	27.4539	0.473	1,21	0.53	71.6883	46.9945	15.6558	9.46233	0.125	1,36	2.47
39	%probtimeinC	% of probing spent in C	percentage	All tissues	Plant acceptability	64.8487	71.7351	6.78317	4.94252	0.72	1,36	0.13	41.4587	47.4806	5.2596	5.1857	0.487	1,41	0.49
40	%probtimeinF	% of probing spent in F	percentage	All tissues	Plant acceptability	4.29979	5.76113	2.0183	3.13651	0.786	1,36	0.07	1.35954	1.38919	0.868431	0.705464	0.65	1,41	0.21
41	%probtimeinE1	% of probing spent in E1	percentage	Phloem	Plant acceptability	3.93754	5.05755	1.34929	1.28585	0.444	1,36	0.6	8.11247	3.00454	3.16832	0.485546	0.348	1,41	0.9
42	%probtimeinE2	% of probing spent in E2	percentage	Phloem	Plant acceptability	13.2225	5.92681	5.9556	1.96748	0.965	1,36	0	31.343	32.4023	6.3035	5.88805	0.962	1,41	0
43	s_longestE2	Duration of the longest E2	minutes	Phloem	Phloem acceptability	73.7334	23.9821	42.0075	7.11415	0.905	1,21	0.01	98.5602	128.175	20.507	25.0732	0.655	1,36	0.2
44	s_1npafter1sE2	Duration of np just after the probe of the first sustained E2	minutes	Phloem	Phloem acceptability	1.68772	2.5865	1.22202	0.988598	0.332	1,5	1.15	4.28444	22.0041	0.682585	18.7323	0.824	1,13	0.05
45	%sE2/E2	% E2 >10 min	percentage	Phloem	Phloem acceptability	44.8347	34.7222	14.7229	12.6811	0.701	1,21	0.15	56.5126	65.4762	8.52752	8.25931	0.357	1,36	0.87
46	%probtimeinG	% of probing spent in G	percentage	Xylem	Plant acceptability	14.858	13.1526	5.0949	3.74101	0.698	1,36	0.15	17.7606	16.4543	4.27433	3.89437	0.903	1,41	0.01
